# Supplementary material for: Functionally Selective Signaling for Morphine and Fentanyl Antinociception and Tolerance Mediated by the Rat Periaqueductal Gray
Source: PLoS One. 2014 Dec 11;9(12):e114269. doi: 10.1371/journal.pone.0114269 (PMC4263532; doi:10.1371/journal.pone.0114269)
Supplement: S1 Data — Raw data used in this manuscript. (XLSX) [file pone.0114269.s001.xlsx]

## Sheet: T1 HP Expr
Bar graph with the four groups below and to the right											T1 HP test: Morphine vs. Fentanyl vs. Saline
				30 min test							GRK (Kimber)				JNK (Rachel)
Morphine	Trial 1 Test			Saline	Trial 1 Test						Morphine	Trial 1 Test			Morphine	Trial 1 Test
Rat #	HP	OF		Rat #	HP	OF					Rat #	HP	OF		Rat #	HP	OF
19	50	5		6	6.4	12					19	50	5		1	50	1
55	20.9	26		7	17.5	26					55	20.9	26		3	50	0
56	50	27		10	6.1	19					56	50	27		15	50	7
8	50	0		12	24	7					8	50	0		30	14.8	15
9	50	0		13	14.5	13					9	50	0		32	50	2
11	50	18		14	22.2	19					11	50	18		33	50	11
141	23.2	7		133	13.8	31					141	23.2	7		34	40.1	3
159	50	1		138	13.7	18					159	50	1		43	41.7	9
49	33.5	15		139	12	17					49	33.5	15		44	50	6
1	20.8	1		143	27.1	16					1	20.8	1		16	50	0
4	50	1		144	15.9	8					4	50	1		17	50	6
5	50	0		2	16.5	15					5	50	0		29	50	4
16	15.5	8		3	14.7	21					16	15.5	8		35	50	8
148	50	24		17	13.9	15					148	50	24		40	50	7
154	18.3	15		131	23.7	24					154	18.3	15		41	50	0
155	48.7	17		132	27.5	15					155	48.7	17		42	50	21
1	50	1		145	18.1	20					Count	16	16		Count	16	16
3	50	0		146	13.2	16					Mean	39.4312	10.3125		Mean	46.6625	6.25
15	50	7		150	13.1	20					SEM	3.59374	2.48616		SEM	2.26174	1.45344
30	14.8	15		151	23.7	28					St. dev	14.375	9.94464		St. dev	9.04698	5.81378
32	50	2		152	11.5	29
33	50	11		153	14.4	26					30 min HP				30 min HP
34	40.1	3		13	18.2	17					Saline	Trial 1 Test			Saline	Trial 1 Test
43	41.7	9		21	22.8	17					Rat #	HP	OF		Rat #	HP	OF
44	50	6		37	11.9	27					6	6.4	12		13	18.2	17
16	50	0		38	18.4	17					7	17.5	26		21	22.8	17
17	50	6		39	22.1	12					10	6.1	19		37	11.9	27
29	50	4		47	16.1	31					12	24	7		38	18.4	17
35	50	8		48	18.8	14					13	14.5	13		39	22.1	12
40	50	7		5	26.6	29					14	22.2	19		47	16.1	31
41	50	0		7	11.7	12					133	13.8	31		48	18.8	14
42	50	21		11	17.2	26					138	13.7	18		5	26.6	29
Count	32	32		20	12.2	32					139	12	17		7	11.7	12
Mean	43.0469	8.28125		24	25	9					143	27.1	16		11	17.2	26
SEM	2.18722	1.46273		27	8.3	17					144	15.9	8		20	12.2	32
St. dev	12.3728	8.27446		45	14.7	20					2	16.5	15		24	25	9
Median	50	6.5		46	17.7	22					3	14.7	21		27	8.3	17
				Count	37	37					17	13.9	15		45	14.7	20
				Mean	16.8973	19.3784					131	23.7	24		46	17.7	22
				SEM	0.925261	1.15603					132	27.5	15
				St. dev	5.62814	7.03189					145	18.1	20
											146	13.2	16
											150	13.1	20
											151	23.7	28
											152	11.5	29
											153	14.4	26
											Count	22	22		Count	15	15
											Mean	16.5227	18.8636		Mean	17.4467	20.1333
											SEM	1.26653	1.37588		SEM	1.34327	1.89703
											St. dev	5.94057	6.45346		St. dev	5.20245	7.34717
				3 min test
Fent	Trial 1 Test			Saline	Trial 1 Test						Fent	Trial 1 Test			Fent	Trial 1 Test
Rat #	HP	OF		Rat #	HP	OF					Rat #	HP	OF		Rat #	HP	OF
50	17.3	18		51	33.9	34					50	17.3	18		1	50	16
52	50	4		135	9.9	14					52	50	4		11	50	1
124	31	4		174	15.2	18					124	31	4		12	50	6
125	17.6	16		179	14.1	20					125	17.6	16		21	50	0
134	20.6	12		199	13.7	20					134	20.6	12		49	50	12
175	30	16		200	13.3	22					175	30	16		51	39.7	9
178	14.9	21		201	11.8	13					178	14.9	21		53	50	0
46	50	0		204	50	6					46	50	0		10	50	3
47	23.2	20		211	18.5	14					47	23.2	20		13	50	2
49	50	25		212	25.7	17					49	50	25		14	50	7
123	26.2	28		48	12.5	30					123	26.2	28		22	22	15
126	14.9	12		136	22.7	25					126	14.9	12		26	16.7	17
127	18.3	6		137	11.4	29					127	18.3	6		27	50	0
161	18.8	25		160	20.7	28					161	18.8	25		52	23.2	41
172	50	26		165	21.3	18					172	50	26		46	17.2	9
176	21.9	34		170	13.6	13					176	21.9	34		47	50	3
1	50	16		171	16.7	16									62	31.5	15
11	50	1		173	23.1	9					Count	16	16		Count	17	17
12	50	6		177	22.2	13					Mean	28.4187	16.6875		Mean	41.1941	9.17647
21	50	0		195	18.3	16					SEM	3.31416	2.1996		SEM	3.02748	2.6792
49	50	12		6	16.7	19					St. dev	13.2566	8.79841		St. dev	12.4826	11.0466
51	39.7	9		7	14.1	18
53	50	0		15	15.6	26					3 min test				3 min test
10	50	3		16	12.8	17					Saline	Trial 1 Test			Saline	Trial 1 Test
13	50	2		35	12.9	14					Rat #	HP	OF		Rat #	HP	OF
14	50	7		55	18.2	23					51	33.9	34		6	16.7	19
22	22	15		69	16.9	23					135	9.9	14		7	14.1	18
26	16.7	17		4	16.1	18					174	15.2	18		15	15.6	26
27	50	0		17	13.1	18					179	14.1	20		16	12.8	17
52	23.2	41		18	14.2	29					199	13.7	20		35	12.9	14
46	17.2	9		25	9.3	23					200	13.3	22		55	18.2	23
47	50	3		31	17.1	21					201	11.8	13		69	16.9	23
62	31.5	15		32	20.3	13					204	50	6		4	16.1	18
Count	33	33		66	15.6	14					211	18.5	14		17	13.1	18
Mean	35	12.8182		68	16.1	1					212	25.7	17		18	14.2	29
SEM	2.58925	1.89781		Count	35	35					48	12.5	30		25	9.3	23
St. dev	14.8741	10.9021		Mean	17.6457	18.6286					136	22.7	25		31	17.1	21
Median	31.5	12		SEM	1.31459	1.07335					137	11.4	29		32	20.3	13
				St. dev	7.77722	6.35001					160	20.7	28		66	15.6	14
t =	0.0204381										165	21.3	18		68	16.1	1
											170	13.6	13
											171	16.7	16
											173	23.1	9
											177	22.2	13
											195	18.3	16
											Count	20	20		Count	15	15
											Mean	19.43	18.75		Mean	15.2667	18.4667
											SEM	2.07872	1.64136		SEM	0.683525	1.70954
											St. dev	9.2963	7.34041		St. dev	2.64728	6.62103

## Sheet: T5 Expr BL HP
Figure 2: GRK/JNK blockers on BL HP test T%																	T5: All Ro vs. veh treated rats					T5: All SP vs. veh treated rats						T5 BL HP for rats pretreated with saline, morphine, or fentanyl
GRK data							JNK data																					GRK data				Fentanyl rats
Morphine Pretreatment - Ro 32-0432												Trial 5 - JNK Inhibitor					Saline Pretreatment - Ro 32-0432 + Morphine					JNK		Trial 5 - JNK Inhibitor (SP)				Morphine Pretreatment - Ro 32-0432				Fentanyl Pretreatment - Ro 32-0432				Saline Pretreatment - Ro 32-0432 + Morphine
		Baseline	2nd Base	Pretreat			Morphine			Trial 1 Test		Baseline	Baseline	JNK(inhibitor)					Baseline	GRK inhib		Saline		Baseline	JNK(inhibitor)					Baseline				Baseline				Baseline
Rat #	Weight T1	HP (52.5)	HP (52.5)	HP			Rat #	Weight T1	Hist	HP	OF	HP (52.5)	HP (52.5)	HP			Rat #	Weight T1	HP (52.5)	HP		Rat #	Weight T1	HP (52.5)	HP			Rat #	Weight T1	HP (52.5)		Rat #	Weight T1	HP (52.5)		Rat #	Weight T1	HP (52.5)
55	267	18.9		12.1			1	301	0.96	50	1	12		14.7			6	252	9.3	6.9		5	320	12	11.3			55	267	18.9		50	267	17.8		6	252	9.3
56	274	10.1		8.1			3	320	0.6	50	0	6.6		13.8			7	241	14	6.1		7	326	6.6	4.7			56	274	10.1		52	256	14.8		7	241	14
8	238	9.5		9.5			15	347	0.6	50	7	7.7		14.9			10	251	10.3	19.5		11	305	7.7	12.7			8	238	9.5		124	252	13.2		10	251	10.3
9	218	16.6		10.8			30	266	0.96	14.8	15	16.3		11.8			12	233	14.2	28.5		20	232	16.3	13.5			9	218	16.6		125	292	13.5		12	233	14.2
11	296	13.3		21.1			32	276	0.96	50	2	14.1		24.7			13	251	18.9	10.8		24	214	14.1	23.7			11	296	13.3		134	207	14.5		13	251	18.9
141	273	17	12.8	8.7			33	321	0.96	50	11	8.7		12.7			14	301	16	12		27	279	8.7	10			141	273	17		175	270	10		14	301	16
159	211	16.1		18.3			34	267	0.6	40.1	3	14.7		16.9			133	241	17.8	20.6		45	254	14.7	6.7			159	211	16.1		178	234	8.5		133	241	17.8
							43	257	0.96	41.7	9	13.6		14			138	229	17	14.5		46	246	13.6	9.3			49	285	15.1		46	220	14.3		138	229	17
							44	226	0.96	50	6	12		14.5			139	250	17.6	12		4	223	19.6	8.9			1	235	16.3		47	226	10.5		139	250	17.6
Count	7	7	1	7			Count	9	9	9	9	9	0	9			143	295	17.5	23.8		17	243	15.7	26.4			4	239	10.5		49	230	16.2		143	295	17.5
Mean	253.857	14.5	12.8	12.6571			Mean	286.778	0.84	44.0667	6	11.7444	#DIV/0!	15.3333			144	253	17.2	14.1		18	273	15	9.1			5	204	9.6		123	289	16.6		144	253	17.2
SEM	12.0464	1.36609	#DIV/0!	1.91035			SEM	12.7058	0.06	3.88927	1.67498	1.12239	#DIV/0!	1.26392			174	244	7.8	15.4		25	232	9.6	6.8			16	284	11.3		126	291	12.3		2	233	17.1
St. dev	31.8718	3.61432	#DIV/0!	5.05432			St. dev	38.1175	0.18	11.6678	5.02494	3.36716	#DIV/0!	3.79177			179	274	7.9	9.2		31	247	10.4	15.5			148	280	15.3		127	278	18		3	246	13.9
																	Count	13	13	13		32	316	21.9	15.5			154	248	13.9		161	277	11.7		17	262	11.6
Morphine Pretreatment - Vehicle												Trial 5 - JNK Vehicle					Mean	255	14.2692	14.8769		66	278	12.8	13			155	219	14.1		172	250	10.2		131	240	20.8
		Baseline	2nd Base	Pretreat			Morphine			Trial 1 Test		Baseline	Baseline	JNK(inhibitor)			SEM	6.108	1.12497	1.83698		68	267	11.7	10.9			1	301	12		176	260	14		145	274	12.8
Rat #	Weight T1	HP (52.5)	HP (52.5)	HP			Rat #	Weight T1	Hist	HP	OF	HP (52.5)	HP (52.5)	HP			St. dev	22.0227	4.05614	6.62334		Count	16	16	16			3	320	6.6		1	230	12.3		146	292	20
49	285	15.1		12.8			16	220	0.96	50	0	8.4		15								Mean	265.938	13.15	12.375			15	347	7.7		11	253	23.2		150	296	17.5
1	235	16.3		9.8			17	236	1.56	50	6	13.6		9.9								SEM	9.56757	1.0361	1.56133			30	266	16.3		12	275	23.6		151	254	14.8
4	239	10.5		8.8			29	272	0.6	50	4	12.2		17.2								St. dev	38.2703	4.14439	6.24532			32	276	14.1		21	219	18.2		152	249	14
5	204	9.6		8			35	338	0.96	50	8	15		13														33	321	8.7		49	258	12		153	257	8.6
16	284	11.3		13			40	251	0.96	50	7	10.4		7.7			Saline Pretreatment - Vehicle + Morphine							Trial 5 - JNK Vehicle (SP)				34	267	14.7		51	292	10.4		5	320	12
							41	246	0.96	50	0	15.4		20.1					Baseline	Pretreat		Saline		Baseline	JNK(inhibitor)			43	257	13.6		53	311	19.7		7	326	6.6
148	280	15.3		8.6			42	250	0.96	50	21	15.6		25.1			Rat #	Weight T1	HP (52.5)	HP		Rat #	Weight T1	HP (52.5)	HP			44	226	12		10	261	22.1		11	305	7.7
154	248	13.9		14.6													2	233	17.1	15.9		13	353	17.8	16.1			16	220	8.4		13	277	14		20	232	16.3
155	219	14.1		12.4													3	246	13.9	20.5		21	258	17.5	24.2			17	236	13.6		14	283	12.9		24	214	14.1
																	17	262	11.6	15.5		37	320	12.9	21			29	272	12.2		22	270	9.7		27	279	8.7
Count	8	8	0	8			Count	7	7	7	7	7	0	7			131	240	20.8	9.5		38	282	14.5	13.8			35	338	15		26	219	24.9		45	254	14.7
Mean	249.25	13.2625	#DIV/0!	11			Mean	259	0.994286	50	6.57143	12.9429	#DIV/0!	15.4286			145	274	12.8	14.1		39	319	15.4	15.2			40	251	10.4		27	233	14		46	246	13.6
SEM	10.941	0.873813	#DIV/0!	0.87831			SEM	14.4535	0.107057	0	2.68911	1.03988	#DIV/0!	2.26187			146	292	20	12.6		47	252	14.4	12.8			41	246	15.4		52	290	15.3		13	353	17.8
St. dev	30.9458	2.47152	#DIV/0!	2.48424			St. dev	38.2405	0.283246	0	7.11471	2.75128	#DIV/0!	5.98434			150	296	17.5	21.6		48	253	7.9	10.1			42	250	15.6		46	274	7.5		21	258	17.5
																	151	254	14.8	20.9		6	233	9.8	9.4							47	292	14.3		37	320	12.9
Saline Pretreatment - Ro 32-0432 + Morphine							JNK					Trial 5 - JNK Inhibitor					152	249	14	9.2		7	280	14.8	7.4							62	293	9.8		38	282	14.5
		Baseline	2nd Base	Pretreat			Saline			Trial 1 Test		Baseline	Baseline	JNK(inhibitor)			153	257	8.6	10.8		15	277	17.5	16.4							Count	33	33		39	319	15.4
Rat #	Weight T1	HP (52.5)	HP (52.5)	HP			Rat #	Weight T1	Hist	HP	OF	HP (52.5)	HP (52.5)	HP			160	253	9.6	16.8		16	257	7.6	13.9			Count	31	31		Mean	261.485	14.5455		47	252	14.4
6	252	9.3		6.9			5	320	0.96	26.6	29	12		11.3			173	244	12	15.8		35	250	9.5	9.6			Mean	263.387	13.029		SEM	4.75321	0.771032		48	253	7.9
7	241	14		6.1			7	326	0.6	11.7	12	6.6		4.7			177	254	14.5	18.3		55	270	8.8	15.2			SEM	6.59825	0.556239		St. dev	27.3051	4.42924		51	242	11.7
10	251	10.3		19.5			11	305	0.6	17.2	26	7.7		12.7			Count	13	13	13		69	249	10.4	8.5			St. dev	36.7375	3.09701						135	237	19.5
12	233	14.2		28.5			20	232	0.96	12.2	32	16.3		13.5			Mean	258	14.4	15.5		Count	14	14	14			Min	204			Min	207			174	244	7.8
13	251	18.9		10.8			24	214	0.6?	25	9	14.1		23.7			SEM	5.25015	1.02106	1.1583		Mean	275.214	12.7714	13.8286			Max	347			Max	311			179	274	7.9
14	301	16		12			27	279	1.2	8.3	17	8.7		10			St. dev	18.9297	3.68149	4.17632		SEM	9.02937	0.989196	1.27682											199	252	12.2
133	241	17.8		20.6			45	254	0.6	14.7	20	14.7		6.7								St. dev	33.7848	3.70123	4.77742											200	264	15.8
138	229	17		14.5			46	246	1.2	17.7	22	13.6		9.3																						201	268	17.4
139	250	17.6		12																																204	221	17.5
143	295	17.5		23.8																																211	268	20
144	253	17.2		14.1			Count	8	7	8	8	8	0	8																						212	250	20.7
Count	11	11	0	11			Mean	272	0.874286	16.675	20.875	11.7125	#DIV/0!	11.4875																						48	236	12.2
Mean	254.273	15.4364	#DIV/0!	15.3455			SEM	14.8336	0.103805	2.26761	2.84377	1.27215	#DIV/0!	2.02964																						136	254	19.1
SEM	6.96235	0.953584	#DIV/0!	2.11382			St. dev	41.9558	0.274643	6.41377	8.04341	3.59819	#DIV/0!	5.74069																						137	272	16
St. dev	23.0915	3.16268	#DIV/0!	7.01076																																160	253	9.6
												Trial 5 - JNK Vehicle																								165	276	20.1
Saline Pretreatment - Vehicle + Morphine							Saline			Trial 1 Test		Baseline	Baseline	JNK(inhibitor)																						170	255	16.5
		Baseline	2nd Base	Pretreat			Rat #	Weight T1	Hist	HP	OF	HP (52.5)	HP (52.5)	HP																						171	271	19.5
Rat #	Weight T1	HP (52.5)	HP (52.5)	HP			13	353	1.2	18.2	17	17.8		16.1																						173	244	12
2	233	17.1		15.9			21	258	0.96	22.8	17	17.5		24.2																						177	254	14.5
3	246	13.9		20.5			37	320	0.96	11.9	27	12.9		21																						195	253	12.1
17	262	11.6		15.5			38	282	0.96	18.4	17	14.5		13.8																						4	223	19.6
131	240	20.8	13.9	9.5			39	319	0.6	22.1	12	15.4		15.2																						17	243	15.7
145	274	12.8		14.1			47	252	1.56	16.1	31	14.4		12.8																						18	273	15
146	292	20		12.6			48	253	1.2	18.8	14	7.9		10.1																						25	232	9.6
150	296	17.5		21.6																																31	247	10.4
151	254	14.8		20.9																																32	316	21.9
152	249	14		9.2			Count	7	7	7	7	7	0	7																						66	278	12.8
153	257	8.6		10.8			Mean	291	1.06286	18.3286	19.2857	14.3429	#DIV/0!	16.1714																						68	267	11.7
Count	10	10	1	10			SEM	15.1217	0.112413	1.38662	2.64318	1.25979	#DIV/0!	1.84245																						6	233	9.8
Mean	260.3	15.11	13.9	15.06			St. dev	40.0083	0.297417	3.66866	6.99319	3.3331	#DIV/0!	4.87467																						7	280	14.8
SEM	6.67508	1.19624	#DIV/0!	1.48228																																15	277	17.5
St. dev	21.1085	3.78284	#DIV/0!	4.68738																																16	257	7.6
							Fentanyl rats																													35	250	9.5
												Trial 5 - JNK Inhibitor																								55	270	8.8
Fentanyl rats							Fent			Trial 1 Test		Baseline	Baseline	JNK(inhibitor)																						69	249	10.4
Fentanyl Pretreatment - Ro 32-0432							Rat #	Weight T1	Hist	HP	OF	HP (52.5)	HP (52.5)	HP																						Count	71	71
		Baseline	2nd Base	Pretreat			1	230	0.96	50	16	12.3		15.9																						Mean	261.915	14.2563
Rat #	Weight T1	HP (52.5)	HP (52.5)	HP			11	253	0.6	50	1	23.2	25.5	17.3																						SEM	3.23361	0.46705
50	267	17.8					12	275	0.96	50	6	23.6	27.6	18.4																						St. dev	27.2469	3.93543
52	256	14.8					21	219	0.96	50	0	18.2		13.9																						Min	214
							49	258	1.2	50	12	12		11.5																						Max	353
124	252	13.2					51	292	1.2	39.7	9	10.4		6.1
125	292	13.5					53	311	1.2	50	0	19.7		25.8
134	207	14.5
175	270	10		15.6
178	234	8.5		12.5			Count	7	7	7	7	7	2	7
							Mean	262.571	1.01143	48.5286	6.28571	17.0571	26.55	15.5571
Count	7	7	0	2			SEM	12.3806	0.0822143	1.47143	2.39756	2.07799	1.05	2.31351
Mean	254	13.1857	#DIV/0!	14.05			St. dev	32.756	0.217518	3.89303	6.34335	5.49784	1.48492	6.12096
SEM	10.3349	1.1734	#DIV/0!	1.55
St. dev	27.3435	3.10453	#DIV/0!	2.19203								Trial 5 - JNK Vehicle
							Fent			Trial 1 Test		Baseline	Baseline	JNK(inhibitor)
Fentanyl Pretreatment - Vehicle							Rat #	Weight T1	Hist	HP	OF	HP (52.5)	HP (52.5)	HP
		Baseline	2nd Base	Pretreat			10	261	0.96	50	3	22.1	20.9	11.9
Rat #	Weight T1	HP (52.5)	HP (52.5)	HP			13	277	0.96	50	2	14		15
46	220	14.3					14	283	0.96	50	7	12.9		19.5
47	226	10.5					22	270	1.56	22	15	9.7		10.8
49	230	16.2					26	219	1.56	16.7	17	24.9	18.2	15.1
123	289	16.6					27	233	1.2	50	0	14		18.5
126	291	12.3					52	290	1.2	23.2	41	15.3		8.9
127	278	18					46	274	0.96	17.2	9	7.5		7.1
161	277	11.7		8.5			47	292	0.96	50	3	14.3		11.2
172	250	10.2		12			62	293	1.56	31.5	15	9.8		12.2
176	260	14		20.2			Count	10	9	10	10	10	2	10
							Mean	269.2	1.14667	36.06	11.2	14.45	19.55	13.02
Count	9	9	0	3			SEM	8.37144	0.0894427	5.00388	4.51822	1.7034	1.35	1.2447
Mean	257.889	13.7556	#DIV/0!	13.5667			St. dev	26.4728	0.268328	15.8237	14.2879	5.38662	1.90919	3.9361
SEM	9.22774	0.928127	#DIV/0!	3.46715
St. dev	27.6832	2.78438	#DIV/0!	6.00528			JNK					Trial 5 - JNK Inhibitor
							Saline			Trial 1 Test		Baseline	Baseline	JNK(inhibitor)
Saline Pretreatment - Ro 32-0432 + Fentanyl							Rat #	Weight T1	Hist	HP	OF	HP (52.5)	HP (52.5)	HP
		Baseline	2nd Base	Pretreat			4	223	0.96	16.1	18	19.6		8.9
Rat #	Weight T1	HP (52.5)	HP (52.5)	HP			17	243	0.6	13.1	18	15.7		26.4
51	242	11.7					18	273	0.96	14.2	29	15		9.1
135	237	19.5					25	232	1.2L	9.3	23	9.6		6.8
174	244	7.8		15.4			31	247	1.56	17.1	21	10.4		15.5
179	274	7.9		9.2			32	316	1.2	20.3	13	21.9	11.3	15.5
199	252	12.2					66	278	1.56	15.6	14	12.8		13
200	264	15.8					68	267	0.96	16.1	1	11.7		10.9
201	268	17.4
204	221	17.5					Count	8	6	8	8	8	1	8
211	268	20					Mean	259.875	1.14	15.225	17.125	14.5875	11.3	13.2625
212	250	20.7	19.9				SEM	12.0451	0.144499	1.32711	1.9192	1.72318	#DIV/0!	2.54745
Count	10	10	1	2			St. dev	34.0686	0.353949	3.75362	5.42832	4.87388	#DIV/0!	7.20528
Mean	252	15.05	19.9	12.3
SEM	5.26413	1.53241	#DIV/0!	3.1								Trial 5 - JNK Vehicle
St. dev	16.6467	4.8459	#DIV/0!	4.38406			Saline			Trial 1 Test		Baseline	Baseline	JNK(inhibitor)
							Rat #	Weight T1	Hist	HP	OF	HP (52.5)	HP (52.5)	HP
Saline Pretreatment - Vehicle + Fentanyl							6	233	1.2	16.7	19	9.8		9.4
		Baseline	2nd Base	Pretreat			7	280	0.6	14.1	18	14.8		7.4
Rat #	Weight T1	HP (52.5)	HP (52.5)	HP			15	277	0.96	15.6	26	17.5		16.4
48	236	12.2					16	257	0.6	12.8	17	7.6		13.9
136	254	19.1					35	250	1.56	12.9	14	9.5		9.6
137	272	16					55	270	0.96	18.2	23	8.8		15.2
160	253	9.6		16.8			69	249	1.56	16.9	23	10.4		8.5
165	276	20.1	14.9
170	255	16.5
171	271	19.5					Count	7	7	7	7	7	0	7
173	244	12		15.8			Mean	259.429	1.06286	15.3143	20	11.2	#DIV/0!	11.4857
177	254	14.5		18.3			SEM	6.44706	0.151402	0.793854	1.57359	1.35277	#DIV/0!	1.35654
195	253	12.1					St. dev	17.0573	0.400571	2.10034	4.16333	3.57911	#DIV/0!	3.58907
Count	10	10	1	3
Mean	256.8	15.16	14.9	16.9667
SEM	4.00777	1.15818	#DIV/0!	0.726483
St. dev	12.6737	3.66248	#DIV/0!	1.25831

## Sheet: T5 Expr Antinoc
T5: Antinociception dose response with blocker
A												C
GRK					Morphine															Morphine
Saline Pretreatment - Ro 32-0432 + Morphine					1 ug	2.2 ug	4.6 ug	10 ug	22 ug			JNK					Trial 5 - JNK Inhibitor
		Baseline	2nd Base	Pretreat	Inj 1 (1 μg)	Inj 2 (1.2μg)	Inj 3 (2.4μg)	Inj 4 (5.4μg)	Inj 5 (12μg)			Saline			Trial 1 Test		Baseline	Baseline	JNK(inhibitor)	Inj 2 (1)	Inj 3 (2.2)	Inj 4 (4.6)	Inj 5 (10)	Inj 6 (22)
Rat #	Weight T1	HP (52.5)	HP (52.5)	HP	HP	HP	HP	HP	HP			Rat #	Weight T1	Hist	HP	OF	HP (52.5)	HP (52.5)	HP	HP	HP	HP	HP	HP
6	252	9.3		6.9	12	17.2	13.3	50	50			5	320	0.96	26.6	29	12		11.3	27.9	46.7	50	50	50
7	241	14		6.1	31.4	26.6	27.3	50	50			7	326	0.6	11.7	12	6.6		4.7	16.2	30.5	40.7	50	50
10	251	10.3		19.5	19.3	50	50	50	50			11	305	0.6	17.2	26	7.7		12.7	14.9	22.2	50	50	50
12	233	14.2		28.5	16.4	21.6	34.9	36.4	45.2			20	232	0.96	12.2	32	16.3		13.5	26	31.3	41.9	17.4	28.5
13	251	18.9		10.8	15.9	22	50	50	50			24	214	0.6?	25	9	14.1		23.7	50	50	50	50	50
14	301	16		12	23.6	14.1	50	50	50			27	279	1.2	8.3	17	8.7		10	13.9	16	26.7	50	50
133	241	17.8		20.6	19.2	13.4	24	21.7	16.3			45	254	0.6	14.7	20	14.7		6.7	7.1	10.6	18.9	50	50
138	229	17		14.5	24.7	43.3	50	50	50			46	246	1.2	17.7	22	13.6		9.3	21.9	27.3	28.6	50	50
139	250	17.6		12	18.3	20.8	13.8	50	50
143	295	17.5		23.8	20.2	38.3	50	50	50
144	253	17.2		14.1	13.7	17.5	19.4	38.7	31.9			Count	8	7	8	8	8	0	8	8	8	8	8	8
Count	11	11	0	11	11	11	11	11	11			Mean	272	0.874286	16.675	20.875	11.7125	#DIV/0!	11.4875	22.2375	29.325	38.35	45.925	47.3125
Mean	254.273	15.4364	#DIV/0!	15.3455	19.5182	25.8909	34.7909	45.1636	44.8545			SEM	14.8336	0.103805	2.26761	2.84377	1.27215	#DIV/0!	2.02964	4.64073	4.85076	4.2978	4.075	2.6875
SEM	6.96235	0.953584	#DIV/0!	2.11382	1.65138	3.74077	4.73719	2.78999	3.29615			St. dev	41.9558	0.274643	6.41377	8.04341	3.59819	#DIV/0!	5.74069	13.126	13.72	12.156	11.5258	7.6014
St. dev	23.0915	3.16268	#DIV/0!	7.01076	5.47701	12.4067	15.7115	9.25335	10.9321
																	Trial 5 - JNK Vehicle-Morphine
Saline Pretreatment - Vehicle + Morphine					1 ug	2.2 ug	4.6 ug	10 ug	22 ug			Saline			Trial 1 Test		Baseline	Baseline	JNK(inhibitor)	Inj 2 (1)	Inj 3 (2.2)	Inj 4 (4.6)	Inj 5 (10)	Inj 6 (22)
		Baseline	2nd Base	Pretreat	Inj 1 (1 μg)	Inj 2 (1.2μg)	Inj 3 (2.4μg)	Inj 4 (5.4μg)	Inj 5 (12μg)			Rat #	Weight T1	Hist	HP	OF	HP (52.5)	HP (52.5)	HP	HP	HP	HP	HP	HP
Rat #	Weight T1	HP (52.5)	HP (52.5)	HP	HP	HP	HP	HP	HP			13	353	1.2	18.2	17	17.8		16.1	24.8	35.1	50	50	50
2	233	17.1		15.9	19.2	17.3	30.6	32.1	35.3			21	258	0.96	22.8	17	17.5		24.2	50	50	50	50	50
3	246	13.9		20.5	10.8	14.7	15	41.1	50			37	320	0.96	11.9	27	12.9		21	43.4	47.2	50	50	50
17	262	11.6		15.5	11.6	13.3	19.3	18.8	50			38	282	0.96	18.4	17	14.5		13.8	29.6	50	50	50	50
131	240	20.8	13.9	9.5	16.1	23.4	18.7	33.1	50			39	319	0.6	22.1	12	15.4		15.2	25.9	30.6	38.4	50	50
145	274	12.8		14.1	26.4	32.1	21.9	20.5	24.5			47	252	1.56	16.1	31	14.4		12.8	10.1	19.5	19.6	50	50
146	292	20		12.6	13.7	13.6	39.6	25.6	50			48	253	1.2	18.8	14	7.9		10.1	19	18.6	20.4	50	50
150	296	17.5		21.6	32.5	50	50	50	50
151	254	14.8		20.9	18.6	15	22.9	19	50
152	249	14		9.2	16.9	24.5	30.3	38.9	49.1			Count	7	7	7	7	7	0	7	7	7	7	7	7
153	257	8.6		10.8	20.3	19.9	18.1	41.2	50			Mean	291	1.06286	18.3286	19.2857	14.3429	#DIV/0!	16.1714	28.9714	35.8571	39.7714	50	50
Count	10	10	1	10	10	10	10	10	10			SEM	15.1217	0.112413	1.38662	2.64318	1.25979	#DIV/0!	1.84245	5.19426	5.16922	5.35082	0	0
Mean	260.3	15.11	13.9	15.06	18.61	22.38	26.64	32.03	45.89			St. dev	40.0083	0.297417	3.66866	6.99319	3.3331	#DIV/0!	4.87467	13.7427	13.6765	14.1569	0	0
SEM	6.67508	1.19624	#DIV/0!	1.48228	2.10895	3.60218	3.50321	3.42656	2.78534
St. dev	21.1085	3.78284	#DIV/0!	4.68738	6.66907	11.3911	11.0781	10.8357	8.80801
B												D
GRK					Fentanyl															Fentanyl
Saline Pretreatment - Ro 32-0432 + Fentanyl												JNK					Trial 5 - JNK Inhibitor
		Baseline	2nd Base	Pretreat	Inj 2 (0.46)	Inj 3 (1.0)	Inj 4 (2.2)	Inj 5 (4.6)	Inj 6 (10.0)			Saline			Trial 1 Test		Baseline	Baseline	JNK(inhibitor)	Inj 2 (0.46)	Inj 3 (1.0)	Inj 4 (2.2)	Inj 5 (4.6)	Inj 6 (10.0)
Rat #	Weight T1	HP (52.5)	HP (52.5)	HP	HP	HP	HP	HP	HP			Rat #	Weight T1	Hist	HP	OF	HP (52.5)	HP (52.5)	HP	HP	HP	HP	HP	HP
135	237	19.5			29	34.4	35	50	50			4	223	0.96	16.1	18	19.6		8.9	11.3	16.3	20.9	50	50
51	242	11.7			21.1	25.6	34.2	50	50			17	243	0.6	13.1	18	15.7		26.4	48.5	32.4	32.2	50	50
174	244	7.8		15.4	15.8	18.8	17.4	23.4	22.8			18	273	0.96	14.2	29	15		9.1	16.3	21.6	22.3	50	50
179	274	7.9		9.2	15.3	9	9.8	12	21.1			25	232	1.2L	9.3	23	9.6		6.8	11.8	12	8.8	18.6	50
199	252	12.2			14.3	23.7	41.6	50	50			31	247	1.56	17.1	21	10.4		15.5	21.5	28.5	35.9	50	50
200	264	15.8			11	13.2	15.6	17.4	50			32	316	1.2	20.3	13	21.9	11.3	15.5	10.9	20.5	45.6	50	50
201	268	17.4			15.8	25.4	28.6	50	50			66	278	1.56	15.6	14	12.8		13	15.9	24.1	22	50	50
204	221	17.5			23.1	20.3	29	50	50			68	267	0.96	16.1	1	11.7		10.9	17.8	20.1	29.6	50	50
211	268	20			23.5	35.4	46	50	50			Count	8	6	8	8	8	1	8	8	8	8	8	8
212	250	20.7	19.9		18.8	27.2	28.7	47.9	50			Mean	259.875	1.14	15.225	17.125	14.5875	11.3	13.2625	19.25	21.9375	27.1625	46.075	50
Count	10	10	1	2	10	10	10	10	10			SEM	12.0451	0.144499	1.32711	1.9192	1.72318	#DIV/0!	2.54745	5.13302	2.67034	4.58385	4.5322	0
Mean	252	15.05	19.9	12.3	18.77	23.3	28.59	40.07	44.39			St. dev	34.0686	0.353949	3.75362	5.42832	4.87388	#DIV/0!	7.20528	14.5184	7.55286	12.9651	12.819	0
SEM	5.26413	1.53241	#DIV/0!	3.1	1.70372	2.64668	3.63949	4.98072	3.74215
St. dev	16.6467	4.8459	#DIV/0!	4.38406	5.38765	8.36952	11.5091	15.7504	11.8337
																	Trial 5 - JNK Vehicle--Fentanyl
Saline Pretreatment - Vehicle + Fentanyl												Saline			Trial 1 Test		Baseline	Baseline	JNK(inhibitor)	Inj 2 (0.46)	Inj 3 (1.0)	Inj 4 (2.2)	Inj 5 (4.6)	Inj 6 (10.0)
		Baseline	2nd Base	Pretreat	Inj 2 (0.46)	Inj 3 (1.0)	Inj 4 (2.2)	Inj 5 (4.6)	Inj 6 (10.0)			Rat #	Weight T1	Hist	HP	OF	HP (52.5)	HP (52.5)	HP	HP	HP	HP	HP	HP
Rat #	Weight T1	HP (52.5)	HP (52.5)	HP	HP	HP	HP	HP	HP			6	233	1.2	16.7	19	9.8		9.4	11.7	8.3	18.8	50	50
48	236	12.2			30.5	25	50	50	50			7	280	0.6	14.1	18	14.8		7.4	15.9	19.6	36.8	42	50
136	254	19.1			24	25	30.8	39.8	50			15	277	0.96	15.6	26	17.5		16.4	20.4	18.9	27.9	50	50
137	272	16			20.9	24.3	32	45.1	50			16	257	0.6	12.8	17	7.6		13.9	27	50	50	50	50
160	253	9.6		16.8	17.6	17.1	23.5	45.5	50			35	250	1.56	12.9	14	9.5		9.6	13.6	34.3	44.4	50	50
165	276	20.1	14.9		27.8	26.5	50	50	50			55	270	0.96	18.2	23	8.8		15.2	10.6	21.2	25.9	40.5	50
170	255	16.5			20.2	16.6	23	35.1	50			69	249	1.56	16.9	23	10.4		8.5	11.7	24.4	50	50	50
171	271	19.5			15.5	18	15.1	31.7	50
173	244	12		15.8	20.6	35.4	43.4	50	50
177	254	14.5		18.3	16.5	19.6	18.2	16.3	50			Count	7	7	7	7	7	0	7	7	7	7	7	7
195	253	12.1			10.2	14.5	15.6	17.7	21.9			Mean	259.429	1.06286	15.3143	20	11.2	#DIV/0!	11.4857	15.8429	25.2429	36.2571	47.5	50
Count	10	10	1	3	10	10	10	10	10			SEM	6.44706	0.151402	0.793854	1.57359	1.35277	#DIV/0!	1.35654	2.24721	5.05008	4.69599	1.62202	0
Mean	256.8	15.16	14.9	16.9667	20.38	22.2	30.16	38.12	47.19			St. dev	17.0573	0.400571	2.10034	4.16333	3.57911	#DIV/0!	3.58907	5.94555	13.3612	12.4244	4.29146	0
SEM	4.00777	1.15818	#DIV/0!	0.726483	1.88902	1.98293	4.2737	4.04535	2.81
St. dev	12.6737	3.66248	#DIV/0!	1.25831	5.97361	6.27057	13.5146	12.7925	8.886

## Sheet: T5 Expr Tol
Morphine Pretreatment - Ro 32-0432				1 ug	2.2 ug	4.6 ug	10 ug	22 ug							Trial 5 - JNK Inhibitor
		Baseline	Pretreat	Inj 1 (1 μg)	Inj 2 (1.2μg)	Inj 3 (2.4μg)	Inj 4 (5.4μg)	Inj 5 (12μg)		Morphine			Trial 1 Test		Baseline	Baseline	JNK(inhibitor)	Inj 2 (1)	Inj 3 (2.2)	Inj 4 (4.6)	Inj 5 (10)	Inj 6 (22)
Rat #	Weight T1	HP (52.5)	HP	HP	HP	HP	HP	HP		Rat #	Weight T1	Hist	HP	OF	HP (52.5)	HP (52.5)	HP	HP	HP	HP	HP	HP
55	267	18.9	12.1	17.5	24.4	14.8	50	50		1	301	0.96	50	1	12		14.7	13.9	23.9	50	50	50
56	274	10.1	8.1	11.8	20	21.6	39	50		3	320	0.6	50	0	6.6		13.8	20.5	25.5	42.1	50	50
8	238	9.5	9.5	11.4	14.6	11	13.9	10.9		15	347	0.6	50	7	7.7		14.9	50	50	50	50	50
9	218	16.6	10.8	10.8	12.3	19.6	22.9	25		30	266	0.96	14.8	15	16.3		11.8	7.5	9.2	12.7	50	50
11	296	13.3	21.1	17	20.1	28.2	34.5	50		32	276	0.96	50	2	14.1		24.7	25.3	19.4	41.7	50	50
141	273	17	8.7	13	16.1	19.1	20.3	19.9		33	321	0.96	50	11	8.7		12.7	12.5	13.7	17.2	24.3	50
159	211	16.1	18.3	15.3	21.7	16.8	19.2	50		34	267	0.6	40.1	3	14.7		16.9	35.1	22.4	31.7	50	50
										43	257	0.96	41.7	9	13.6		14	10.1	11.9	15.4	50	50
										44	226	0.96	50	6	12		14.5	24	21.3	50	50	50
Count	7	7	7	7	7	7	7	7		Count	9	9	9	9	9	0	9	9	9	9	9	9
Mean	253.857	14.5	12.6571	13.8286	18.4571	18.7286	28.5429	36.5429		Mean	286.778	0.84	44.0667	6	11.7444	#DIV/0!	15.3333	22.1	21.9222	34.5333	47.1444	50
SEM	12.0464	1.36609	1.91035	1.04168	1.61287	2.05713	4.89591	6.53226		SEM	12.7058	0.06	3.88927	1.67498	1.12239	#DIV/0!	1.26392	4.53441	3.98252	5.24076	2.85556	0
St. dev	31.8718	3.61432	5.05432	2.75603	4.26726	5.44264	12.9534	17.2827		St. dev	38.1175	0.18	11.6678	5.02494	3.36716	#DIV/0!	3.79177	13.6032	11.9476	15.7223	8.56667	0
Morphine Pretreatment - Vehicle				1 ug	2.2 ug	4.6 ug	10 ug	22 ug							Trial 5 - JNK Vehicle
		Baseline	Pretreat	Inj 1 (1 μg)	Inj 2 (1.2μg)	Inj 3 (2.4μg)	Inj 4 (5.4μg)	Inj 5 (12μg)		Morphine			Trial 1 Test		Baseline	Baseline	JNK(inhibitor)	Inj 2 (1)	Inj 3 (2.2)	Inj 4 (4.6)	Inj 5 (10)	Inj 6 (22)
Rat #	Weight T1	HP (52.5)	HP	HP	HP	HP	HP	HP		Rat #	Weight T1	Hist	HP	OF	HP (52.5)	HP (52.5)	HP	HP	HP	HP	HP	HP
49	285	15.1	12.8	12.3	15.1	14.1	21.5	41.2		16	220	0.96	50	0	8.4		15	10.2	19.1	16.6	17.2	24.3
1	235	16.3	9.8	18.6	14.5	19.6	50	50		17	236	1.56	50	6	13.6		9.9	10	18	18.8	15.7	7.9
4	239	10.5	8.8	13.8	19	14.9	26	50		29	272	0.6	50	4	12.2		17.2	20	50	50	50	50
5	204	9.6	8	11.7	13.2	10.4	28.2	50		35	338	0.96	50	8	15		13	13.5	14.9	20.6	50	50
16	284	11.3	13	10.6	15.6	22.4	50	50		40	251	0.96	50	7	10.4		7.7	9.4	15.4	21.8	36.8	50
										41	246	0.96	50	0	15.4		20.1	25.3	32.8	30.3	50	50
148	280	15.3	8.6	10.4	13.2	12.8	12.5	50		42	250	0.96	50	21	15.6		25.1	21.6	25.3	24.6	50	50
154	248	13.9	14.6	21.9	27.6	43	30.6	50
155	219	14.1	12.4	21.9	30.2	33.6	21.2	50
Count	8	8	8	8	8	8	8	8		Count	7	7	7	7	7	0	7	7	7	7	7	7
Mean	249.25	13.2625	11	15.15	18.55	21.35	30	48.9		Mean	259	0.994286	50	6.57143	12.9429	#DIV/0!	15.4286	15.7143	25.0714	26.1	38.5286	40.3143
SEM	10.941	0.873813	0.87831	1.73277	2.36069	4.03139	4.77258	1.1		SEM	14.4535	0.107057	0	2.68911	1.03988	#DIV/0!	2.26187	2.45303	4.79055	4.31879	5.98692	6.50313
St. dev	30.9458	2.47152	2.48424	4.90102	6.67704	11.4025	13.4989	3.11127		St. dev	38.2405	0.283246	0	7.11471	2.75128	#DIV/0!	5.98434	6.4901	12.6746	11.4264	15.8399	17.2057
Saline Pretreatment - Vehicle + Morphine				1 ug	2.2 ug	4.6 ug	10 ug	22 ug		Saline Pretreatment - Vehicle + Morphine								1 ug	2.2 ug	4.6 ug	10 ug	22 ug
		Baseline	Pretreat	Inj 1 (1 μg)	Inj 2 (1.2μg)	Inj 3 (2.4μg)	Inj 4 (5.4μg)	Inj 5 (12μg)							Baseline	2nd Base	Pretreat	Inj 1 (1 μg)	Inj 2 (1.2μg)	Inj 3 (2.4μg)	Inj 4 (5.4μg)	Inj 5 (12μg)
Rat #	Weight T1	HP (52.5)	HP	HP	HP	HP	HP	HP		Rat #	Weight T1				HP (52.5)	HP (52.5)	HP	HP	HP	HP	HP	HP
2	233	17.1	15.9	19.2	17.3	30.6	32.1	35.3		2	233				17.1		15.9	19.2	17.3	30.6	32.1	35.3
3	246	13.9	20.5	10.8	14.7	15	41.1	50		3	246				13.9		20.5	10.8	14.7	15	41.1	50
17	262	11.6	15.5	11.6	13.3	19.3	18.8	50		17	262				11.6		15.5	11.6	13.3	19.3	18.8	50
131	240	20.8	9.5	16.1	23.4	18.7	33.1	50		145	274				12.8		14.1	26.4	32.1	21.9	20.5	24.5
145	274	12.8	14.1	26.4	32.1	21.9	20.5	24.5		146	292				20		12.6	13.7	13.6	39.6	25.6	50
146	292	20	12.6	13.7	13.6	39.6	25.6	50		150	296				17.5		21.6	32.5	50	50	50	50
150	296	17.5	21.6	32.5	50	50	50	50		151	254				14.8		20.9	18.6	15	22.9	19	50
151	254	14.8	20.9	18.6	15	22.9	19	50		152	249				14		9.2	16.9	24.5	30.3	38.9	49.1
152	249	14	9.2	16.9	24.5	30.3	38.9	49.1		13	353				17.8		16.1	24.8	35.1	50	50	50
153	257	8.6	10.8	20.3	19.9	18.1	41.2	50		21	258				17.5		24.2	50	50	50	50	50
13	353	17.8	16.1	24.8	35.1	50	50	50		37	320				12.9		21	43.4	47.2	50	50	50
21	258	17.5	24.2	50	50	50	50	50		38	282				14.5		13.8	29.6	50	50	50	50
37	320	12.9	21	43.4	47.2	50	50	50		39	319				15.4		15.2	25.9	30.6	38.4	50	50
38	282	14.5	13.8	29.6	50	50	50	50		47	252				14.4		12.8	10.1	19.5	19.6	50	50
39	319	15.4	15.2	25.9	30.6	38.4	50	50		48	253				7.9		10.1	19	18.6	20.4	50	50
47	252	14.4	12.8	10.1	19.5	19.6	50	50
48	253	7.9	10.1	19	18.6	20.4	50	50		Count	15				15		15	15	15	15	15	15
										Mean	276.2				14.8067		16.2333	23.5	28.7667	33.8667	39.7333	47.26
Count	17	17	17	17	17	17	17	17		SEM	8.72773				0.766654		1.15316	3.02146	3.74324	3.51509	3.33938	1.89553
Mean	272.941	14.7941	15.5176	22.8765	27.9294	32.0471	39.4294	47.5824		St. dev	33.8024				2.96924		4.46617	11.7021	14.4975	13.6139	12.9334	7.34135
SEM	8.01995	0.852913	1.12689	2.69499	3.34202	3.33049	2.96201	1.6801
St. dev	33.0671	3.51665	4.64627	11.1117	13.7795	13.7319	12.2127	6.92723
Fentanyl Pretreatment - Ro 32-0432															Trial 5 - JNK Inhibitor
		Baseline	Pretreat	Inj 2 (0.46)	Inj 3 (1.0)	Inj 4 (2.2)	Inj 5 (4.6)	Inj 6 (10.0)		Fent			Trial 1 Test		Baseline	Baseline	JNK(inhibitor)	Inj 2 (0.46)	Inj 3 (1.0)	Inj 4 (2.2)	Inj 5 (4.6)	Inj 6 (10.0)
Rat #	Weight T1	HP (52.5)	HP	HP	HP	HP	HP	HP		Rat #	Weight T1	Hist	HP	OF	HP (52.5)	HP (52.5)	HP	HP	HP	HP	HP	HP
50	267	17.8		16.7	18.3	27.5	50	50		1	230	0.96	50	16	12.3		15.9	21.3	26.3	26.3	50	50
52	256	14.8		12.4	21.3	18.4	50	50		11	253	0.6	50	1	23.2	25.5	17.3	33.4	37.2	50	50	50
										12	275	0.96	50	6	23.6	27.6	18.4	18.6	19.2	24.6	50	50
124	252	13.2		20.3	35.1	42.6	50	50		21	219	0.96	50	0	18.2		13.9	13.5	13.2	24.7	30.8	50
125	292	13.5		20.3	22.6	22.4	44.7	50		49	258	1.2	50	12	12		11.5	15.8	30	24	30.7	50
134	207	14.5		34.2	48.9	50	50	50		51	292	1.2	39.7	9	10.4		6.1	19.8	13.9	17.5	34.5	50
175	270	10	15.6	12.8	13.8	22.1	47.6	50		53	311	1.2	50	0	19.7		25.8	18.9	21.9	29.5	50	50
178	234	8.5	12.5	15.7	19.9	25.3	41.7	50
Count	7	7	2	7	7	7	7	7		Count	7	7	7	7	7	2	7	7	7	7	7	7
Mean	254	13.1857	14.05	18.9143	25.7	29.7571	47.7143	50		Mean	262.571	1.01143	48.5286	6.28571	17.0571	26.55	15.5571	20.1857	23.1	28.0857	42.2857	50
SEM	10.3349	1.1734	1.55	2.81386	4.59187	4.47591	1.25517	0		SEM	12.3806	0.0822143	1.47143	2.39756	2.07799	1.05	2.31351	2.41083	3.29487	3.89685	3.66713	0
St. dev	27.3435	3.10453	2.19203	7.44478	12.1489	11.8421	3.32086	0		St. dev	32.756	0.217518	3.89303	6.34335	5.49784	1.48492	6.12096	6.37846	8.71742	10.3101	9.70231	0
Fentanyl Pretreatment - Vehicle															Trial 5 - JNK Vehicle
		Baseline	Pretreat	Inj 2 (0.46)	Inj 3 (1.0)	Inj 4 (2.2)	Inj 5 (4.6)	Inj 6 (10.0)		Fent			Trial 1 Test		Baseline	Baseline	JNK(inhibitor)	Inj 2 (0.46)	Inj 3 (1.0)	Inj 4 (2.2)	Inj 5 (4.6)	Inj 6 (10.0)
Rat #	Weight T1	HP (52.5)	HP	HP	HP	HP	HP	HP		Rat #	Weight T1	Hist	HP	OF	HP (52.5)	HP (52.5)	HP	HP	HP	HP	HP	HP
46	220	14.3		16.8	24.7	36.5	50	50		10	261	0.96	50	3	22.1	20.9	11.9	21.3	46.5	50	50	50
47	226	10.5		13.7	25.1	22.7	32.4	50		13	277	0.96	50	2	14		15	22.4	16.8	33.5	46.7	50
49	230	16.2		11	27.9	44.4	45.1	50		14	283	0.96	50	7	12.9		19.5	20.5	28.5	50	50	50
123	289	16.6		20.7	22.8	14.6	24.1	50		22	270	1.56	22	15	9.7		10.8	14.4	17.1	16.7	25.3	50
126	291	12.3		17.3	27.9	29.9	50	50		26	219	1.56	16.7	17	24.9	18.2	15.1	17.1	22.7	27.9	50	50
127	278	18		19.1	25.3	42.1	36.3	50		27	233	1.2	50	0	14		18.5	15.7	23.6	50	50	50
161	277	11.7	8.5	10.5	10.4	21.5	24.4	50		52	290	1.2	23.2	41	15.3		8.9	12.2	16	20.5	15.5	50
172	250	10.2	12	16.8	11.1	10.7	21.2	50		46	274	0.96	17.2	9	7.5		7.1	12.6	11.7	13.4	17.5	26.3
176	260	14	20.2	15.7	18.6	15.9	17.3	19.8		47	292	0.96	50	3	14.3		11.2	9	14.7	26.1	50	50
		9.6								62	293	1.56	31.5	15	9.8		12.2	14.7	11.5	9.9	19.3	25.2
Count	9	10	3	9	9	9	9	9		Count	10	9	10	10	10	2	10	10	10	10	10	10
Mean	257.889	13.34	13.5667	15.7333	21.5333	26.4778	33.4222	46.6444		Mean	269.2	1.14667	36.06	11.2	14.45	19.55	13.02	15.99	20.91	29.8	37.43	45.15
SEM	9.22774	0.928344	3.46715	1.14661	2.23923	4.11362	4.20475	3.35556		SEM	8.37144	0.0894427	5.00388	4.51822	1.7034	1.35	1.2447	1.21365	3.39199	4.60244	4.57018	0
St. dev	27.6832	2.93568	6.00528	3.43984	6.7177	12.3409	12.6143	10.0667		St. dev	26.4728	0.268328	15.8237	14.2879	5.38662	1.90919	3.9361	3.83791	10.7264	14.5542	14.4522	0
Saline Pretreatment - Vehicle + Fentanyl										Saline Pretreatment - Vehicle + Fentanyl
		Baseline	Pretreat	Inj 2 (0.46)	Inj 3 (1.0)	Inj 4 (2.2)	Inj 5 (4.6)	Inj 6 (10.0)								Baseline	Pretreat	Inj 2 (0.46)	Inj 3 (1.0)	Inj 4 (2.2)	Inj 5 (4.6)	Inj 6 (10.0)
Rat #	Weight T1	HP (52.5)	HP	HP	HP	HP	HP	HP		Rat #	Weight T1					HP (52.5)	HP	HP	HP	HP	HP	HP
48	236	12.2		30.5	25	50	50	50		48	236					12.2		30.5	25	50	50	50
136	254	19.1		24	25	30.8	39.8	50		136	254					19.1		24	25	30.8	39.8	50
137	272	16		20.9	24.3	32	45.1	50		137	272					16		20.9	24.3	32	45.1	50
160	253	9.6	16.8	17.6	17.1	23.5	45.5	50		160	253					9.6	16.8	17.6	17.1	23.5	45.5	50
165	276	20.1	14.9	27.8	26.5	50	50	50		170	255					16.5		20.2	16.6	23	35.1	50
170	255	16.5		20.2	16.6	23	35.1	50		173	244					12	15.8	20.6	35.4	43.4	50	50
171	271	19.5		15.5	18	15.1	31.7	50		177	254					14.5	18.3	16.5	19.6	18.2	16.3	50
173	244	12	15.8	20.6	35.4	43.4	50	50		195	253					12.1		10.2	14.5	15.6	17.7	21.9
177	254	14.5	18.3	16.5	19.6	18.2	16.3	50		6	233					9.8	9.4	11.7	8.3	18.8	50	50
195	253	12.1		10.2	14.5	15.6	17.7	21.9		7	280					14.8	7.4	15.9	19.6	36.8	42	50
6	233	9.8	9.4	11.7	8.3	18.8	50	50		15	277					17.5	16.4	20.4	18.9	27.9	50	50
7	280	14.8	7.4	15.9	19.6	36.8	42	50		16	257					7.6	13.9	27	50	50	50	50
15	277	17.5	16.4	20.4	18.9	27.9	50	50		35	250					9.5	9.6	13.6	34.3	44.4	50	50
16	257	7.6	13.9	27	50	50	50	50		55	270					8.8	15.2	10.6	21.2	25.9	40.5	50
35	250	9.5	9.6	13.6	34.3	44.4	50	50		69	249					10.4	8.5	11.7	24.4	50	50	50
55	270	8.8	15.2	10.6	21.2	25.9	40.5	50
69	249	10.4	8.5	11.7	24.4	50	50	50		Count	15					15	10	15	15	15	15	15
Count	17	17	11	17	17	17	17	17		Mean	255.8					12.6933	13.13	18.0933	23.6133	32.6867	42.1333	48.1267
Mean	257.882	13.5294	13.2909	18.5118	23.4529	32.6706	41.9824	48.3471		SEM	3.55528					0.907244	1.26289	1.57367	2.60379	3.17283	2.90752	1.87333
SEM	3.44055	0.981736	1.15361	1.50736	2.31931	3.16406	2.67452	1.65294		St. dev	17.0573					3.57911	3.58907	5.94555	13.3612	12.4244	4.29146	0
St. dev	17.0573	3.57911	3.58907	5.94555	13.3612	12.4244	4.29146	0

## Sheet: T1 Devel
T5: Development of Tolerance
GRK
Morphine Pretreatment + Ro 32-0432								JNK Inhibitor, 20 mins later Morphine
		T1 HP	T1 OF					Morphine		Trial 1 Test
Rat #	Weight T1							Rat #	Weight T1	HP	OF
2	197	50	8					50	292	50	3
3	264	23.8	8					51	322	47.2	4
6	277	50	2					52	350	50	0
13	245	50	11					60	308	42.4	7
35	264	50	2					61	294	50	12
39	196	23.1	0					62	287	50	4
44	232	27	6					72	274	50	20
								73	280	29	1
Count	7	7	7					Count	8	8	8
Mean	239.286	39.1286	5.28571					Mean	300.875	46.075	6.375
SEM	12.336	5.14489	1.52307					SEM	8.85082	2.61641	2.35234
St. dev	32.638	13.6121	4.02965					St. dev	25.0339	7.40034	6.65341
Morphine Pretreatment + Vehicle								JNK Vehicle, 20 mins later Morphine
		T1 HP	T1 OF					Morphine		Trial 1 Test
Rat #	Weight T1							Rat #	Weight T1	HP	OF
1	268	28.1	1					53	319	44.4	13
4	258	27	3					67	296	21.6	2
5	252	50	0					68	310	50	14
7	264	10.1	2					69	273	30.1	15
17	229	25.3	19					75	276	26.9	2
31	244	50	3					88	316	50	0
67	278	27.6	19					90	326	44.5	7
71	263	50	15
74	267	50	8
Count	9	9	9					Count	7	7	7
Mean	258.111	35.3444	7.77778					Mean	302.286	38.2143	7.57143
SEM	4.88036	4.97131	2.60756					SEM	7.98425	4.43328	2.41875
St. dev	14.6411	14.9139	7.82269					St. dev	21.1243	11.7294	6.3994
Saline Pretreatment + Ro 32-0432 + Morphine								JNK Inhibitor, 20 mins later Saline
		T1 HP	T1 OF					Saline		Trial 1 Test
Rat #	Weight T1							Rat #	Weight T1	HP	OF
11	246	15.3	15					57	269	25.1	11
34	285	15.7	18					58	256	17.4	13
36	227	12.5	8					59	270	13.6	27
40	192	10.2	17					64	308	11.5	20
41	260	14.8	33					70	280	10.3	24
49	267	12.3	15					87	329	13.6	13
69	266	19.9	24					95	323	15.1	7
73	270	26.9	9
Count	8	8	8					Count	7	7	7
Mean	251.625	15.95	17.375					Mean	290.714	15.2286	16.4286
SEM	10.4863	1.86892	2.85943					SEM	10.9408	1.86237	2.77624
St. dev	29.6597	5.2861	8.08769					St. dev	28.9466	4.92738	7.34523
Saline Pretreatment + Vehicle + Morphine								JNK Vehicle, 20 mins later Saline
		T1 HP	T1 OF					Saline		Trial 1 Test
Rat #	Weight T1							Rat #	Weight T1	HP	OF
15	212	27.9	15					56	259	19.3	27
16	260	25.6	14					65	324	13.3	18
32	280	20.1	24					66	313	14.4	34
33	265	20.1	26					76	278	11.9	12
37	275	16.4	23					77	270	9.6	14
42	249	12.4	19					91	292	25	17
47	238	13.6	24					92	286	15.9	22.4
50	286	14.1	20					93	320	25	17
70	264	30.7	4
Count	9	9	9					Count	8	8	8
Mean	258.778	20.1	18.7778					Mean	292.75	16.8	20.175
SEM	7.6717	2.21948	2.30204					SEM	8.50368	2.05026	2.57916
St. dev	23.0151	6.65845	6.90612					St. dev	24.052	5.79901	7.29496
Fentanyl GRK data
Fentanyl Pretreatment + Ro 32-0432								JNK Inhibitor, 20 mins later Fent
		T1 HP	T1 OF					Fent		Trial 1 Test
Rat #	Weight T1							Rat #	Weight T1	HP	OF
27	228	38.4	12					37	308	50	3
28	233	50	1					38	308	50	7
29	234	11.9	14					72	321	50	5
51	308	45.6	8					73	318	24.8	10
55	288	40.3	9					93	278	50	19
59	311	21.6	14					94	265	10.5	24
63	254	50	6					95	258	20.8	5
76	269	50	2					96	305	11.3	14
Count	8	8	8					Count	8	8	8
Mean	265.625	38.475	8.25					Mean	295.125	33.425	10.875
SEM	11.9387	5.07722	1.78035					SEM	8.66116	6.47492	2.65544
St. dev	33.7679	14.3605	5.03559					St. dev	24.4974	18.3138	7.51071
Fentanyl Pretreatment + Vehicle								JNK Vehicle, 20 mins later Fent
		T1 HP	T1 OF					Fent		Trial 1 Test
Rat #	Weight T1							Rat #	Weight T1	HP	OF
23	246	22.4	24					39	310	50	4
54	278	25.6	14					40	264	50	0
58	299	50	1					79	290	21.7	20
62	272	21.7	17					82	291	50	7
75	312	22.4	21					83	247	27.4	0
79	270	18.5	26					84	285	11.4	22
86	269	13.1	7					104	325	23.1	4
87	286	50	10
Count	8	8	8					Count	7	7	7
Mean	279	27.9625	15					Mean	287.429	33.3714	8.14286
SEM	7.14393	4.97928	3.0706					SEM	9.91597	6.15215	3.45328
St. dev	20.2061	14.0835	8.68496					St. dev	26.2352	16.2771	9.13653
Saline Pretreatment + Ro 32-0432 + Fentanyl								JNK Inhibitor, 20 mins later Saline
		T1 HP	T1 OF					Saline		Trial 1 Test
Rat #	Weight T1							Rat #	Weight T1	HP	OF
30	239	31.5	14					41	308	23.1	17
60	299	12.2	24					43	304	21.6	11
64	261	12.6	17					74	302	21.3	24
77	257	13.4	20					75	279	18.4	33
81	258	13.8	11					89	329	10.8	15
82	270	18.2	13					90	277	22.8	29
83	258	12.4	17					97	246	13.9	8
								100	300	7.9	31
Count	7	7	7					Count	8	8	8
Mean	263.143	16.3	16.5714					Mean	293.125	17.475	21
SEM	6.91936	2.65034	1.67413					SEM	8.89711	2.07672	3.37533
St. dev	18.3069	7.01213	4.42934					St. dev	25.1648	5.87385	9.54688
Saline Pretreatment + Vehicle + Fentanyl								JNK Vehicle, 20 mins later Saline
		T1 HP	T1 OF					Saline		Trial 1 Test
Rat #	Weight T1							Rat #	Weight T1	HP	OF
21	235	22.5	21					44	285	20.2	21
25	220	16.8	20					76	328	34.6	17
53	284	11.2	25					85	295	10.1	11
57	284	12.3	27					86	288	12.5	26
61	295	13.5	26					87	319	14.1	20
78	248	14.3	29					101	262	18.8	12
80	276	8.8	8
Count	7	7	7					Count	6	6	6
Mean	263.143	14.2	22.2857					Mean	296.167	18.3833	17.8333
SEM	10.8374	1.6756	2.67007					SEM	9.82316	3.59643	2.32976
St. dev	28.673	4.43321	7.06433					St. dev	24.0617	8.80941	5.70672

## Sheet: T5 Devel Tol
T5: Development of Tolerance
A													C
GRK
Morphine Pretreatment + Ro 32-0432						1 ug	2.2 ug	4.6 ug	10 ug	22 ug			JNK Inhibitor, 20 mins later Morphine						Trial 5
		T1 HP	T1 OF	Baseline	2nd Base	Inj 1 (1 μg)	Inj 2 (1.2μg)	Inj 3 (2.4μg)	Inj 4 (5.4μg)	Inj 5 (12μg)			Morphine				Trial 1 Test		Baseline	Baseline	Inj 2 (1)	Inj 3 (2.2)	Inj 4 (4.6)	Inj 5 (10)	Inj 6 (22)
Rat #	Weight T1			HP (52.5)	HP (52.5)	HP	HP	HP	HP	HP			Rat #	Weight T1	Weight T2	Hist	HP	OF	HP (52.5)	HP (52.5)	HP	HP	HP	HP	HP
2	197	50	8	20.8	15	19.5	39.6	50	50	50			50	292	257	0.96	50	3	17.7	17.7	11.6	15.9	13.9	27.7	45.3
3	264	23.8	8	15.9		11.7	14.9	25.1	13.2	50			51	322	308	1.2	47.2	4	10.5	10.5	14.9	14.7	12.9	17.1	50
6	277	50	2	18.8		17.7	16.1	16.9	17.5	17.2			52	350	331	1.2	50	0	37.4	9.8	19.1	18.4	24	37.5	44
13	245	50	11	20.3	14.7	16.3	19.7	26.3	33.7	50			60	308	287	0.96	42.4	7	10.7	10.7	20.4	27.2	33.4	50	50
35	264	50	2	18.1		43.3	21.6	50	50	50			61	294	270	0.96	50	12	12.7	12.7	16.5	28.9	50	50	50
39	196	23.1	0	5.7		14.4	12.8	13.5	28.7	50			62	287	283	1.2	50	4	10.3	10.3	19	16.9	25.4	15.8	17
44	232	27	6	17.2		33.8	16.3	17.4	27.4	50			72	274	255	0.96	50	20	21.5	21.5	31.4	50	50	50	50
													73	280	266	1.56	29	1	9.8	9.8	18.4	16	21.2	18	50
Count	7	7	7	7	2	7	7	7	7	7			Count	8	8	8	8	8	8	8	8	8	8	8	8
Mean	239.286	39.1286	5.28571	16.6857	14.85	22.3857	20.1429	28.4571	31.5	45.3143			Mean	300.875	282.125	1.125	46.075	6.375	16.325	12.875	18.9125	23.5	28.85	33.2625	44.5375
SEM	12.336	5.14489	1.52307	1.93974	0.15	4.39959	3.42754	5.82208	5.44426	4.68571			SEM	8.85082	9.31289	0.075	2.61641	2.35234	3.35521	1.54466	2.04349	4.23868	5.15336	5.49096	4.02754
St. dev	32.638	13.6121	4.02965	5.13207	0.212132	11.6402	9.06842	15.4038	14.4042	12.3972			St. dev	25.0339	26.3408	0.212132	7.40034	6.65341	9.48996	4.36897	5.77988	11.9888	14.5759	15.5308	11.3916
Morphine Pretreatment + Vehicle						1 ug	2.2 ug	4.6 ug	10 ug	22 ug			JNK Vehicle, 20 mins later Morphine						Trial 5
		T1 HP	T1 OF	Baseline	2nd Base	Inj 1 (1 μg)	Inj 2 (1.2μg)	Inj 3 (2.4μg)	Inj 4 (5.4μg)	Inj 5 (12μg)			Morphine				Trial 1 Test		Baseline	Baseline	Inj 2 (1)	Inj 3 (2.2)	Inj 4 (4.6)	Inj 5 (10)	Inj 6 (22)
Rat #	Weight T1			HP (52.5)	HP (52.5)	HP	HP	HP	HP	HP			Rat #	Weight T1	Weight T2	Hist	HP	OF	HP (52.5)	HP (52.5)	HP	HP	HP	HP	HP
1	268	28.1	1	8.5		12.2	13.4	9.2	12	13.7			53	319	317	1.56	44.4	13	20.1	20.1	13.7	14.2	25.2	50	50
4	258	27	3	13.5		10.4	10.7	13.9	16.6	13.2			67	296	269	0.96	21.6	2	12.5	12.5	6.1	9.4	8.8	9.5	28.2
5	252	50	0	11.2		15.5	16.4	22.1	11.2	50			68	310	284	1.56	50	14	12.5	12.5	12.8	27	14.9	32.4	31.6
7	264	10.1	2	13.2		15.3	14.4	5.6	13.3	50			69	273	254	1.56	30.1	15	9.6	9.6	16.9	19.1	19	39.7	50
17	229	25.3	19	9.5		13.1	25.3	20.3	19.6	39			75	276	266	0.96	26.9	2	15.9	15.9	15.1	13.4	16.6	15.9	28.1
31	244	50	3	10.2		10.6	12.3	23.9	19.9	50			88	316	301	0.96	50	0	13.2	13.2	15.9	18	15.8	21.3	50
67	278	27.6	19	14.7		12.1	11.7	12.6	13.9	16.6			90	326	322	0.96	44.5	7	9	9	16.1	12.7	16.5	26.2	50
71	263	50	15	18.3		19.2	13.7	29.7	50	50
74	267	50	8	17.2		16.4	22.8	18.4	21.3	33.1
Count	9	9	9	9	0	9	9	9	9	9			Count	7	7	7	7	7	7	7	7	7	7	7	7
Mean	258.111	35.3444	7.77778	12.9222	#DIV/0!	13.8667	15.6333	17.3	19.7556	35.0667			Mean	302.286	287.571	1.21714	38.2143	7.57143	13.2571	13.2571	13.8	16.2571	16.6857	27.8571	41.1286
SEM	4.88036	4.97131	2.60756	1.13306	#DIV/0!	0.977241	1.69378	2.54602	3.97286	5.51143			SEM	7.98425	9.97821	0.121218	4.43328	2.41875	1.43475	1.43475	1.3913	2.17451	1.85195	5.29352	4.20457
St. dev	14.6411	14.9139	7.82269	3.39918	#DIV/0!	2.93172	5.08134	7.63806	11.9186	16.5343			St. dev	21.1243	26.3999	0.320713	11.7294	6.3994	3.79599	3.79599	3.68103	5.75322	4.89981	14.0053	11.1243
Saline Pretreatment + Ro 32-0432 + Morphine						1 ug	2.2 ug	4.6 ug	10 ug	22 ug			JNK Inhibitor, 20 mins later Saline						Trial 5
		T1 HP	T1 OF	Baseline	2nd Base	Inj 1 (1 μg)	Inj 2 (1.2μg)	Inj 3 (2.4μg)	Inj 4 (5.4μg)	Inj 5 (12μg)			Saline				Trial 1 Test		Baseline	Baseline	Inj 2 (1)	Inj 3 (2.2)	Inj 4 (4.6)	Inj 5 (10)	Inj 6 (22)
Rat #	Weight T1			HP (52.5)	HP (52.5)	HP	HP	HP	HP	HP			Rat #	Weight T1	Weight T2	Hist	HP	OF	HP (52.5)	HP (52.5)	HP	HP	HP	HP	HP
11	246	15.3	15	14.3		18.1	15.8	23.7	27.3	50			57	269	277	1.56	25.1	11	15.1	15.1	18	32.7	50	50	50
34	285	15.7	18	25.1	14.4	10.7	16.7	25.3	50	50			58	256	259	0.6	17.4	13	16.7	16.7	14	12.3	20	26.8	21.6
36	227	12.5	8	18.3		11.3	13.1	16.4	16	43.5			59	270	270	0.96	13.6	27	11.4	11.4	8.8	8.4	18.6	31.6	50
40	192	10.2	17	10.9		13.8	12.2	25	50	50			64	308	299	0.96	11.5	20	12.5	12.5	13.1	14.8	32.6	24.7	50
41	260	14.8	33	11.9		13.4	14	50	50	50			70	280	277	1.56	10.3	24	16.6	16.6	10	17.9	27.9	50	50
49	267	12.3	15	7.8		12.4	13.1	19.3	27.1	50			87	329	328	1.56	13.6	13	22.7	17.7	19.1	27.2	50	50	50
69	266	19.9	24	12.6		18.1	21.5	42.7	44.4	50			95	323	301	1.56	15.1	7	22.1	23.2	31.3	35.1	48.7	50	50
73	270	26.9	9	18.9		16.9	34.2	39.7	50	50
Count	8	8	8	8	1	8	8	8	8	8			Count	7	7	7	7	7	7	7	7	7	7	7	7
Mean	251.625	15.95	17.375	14.975	14.4	14.3375	17.575	30.2625	39.35	49.1875			Mean	290.714	287.286	1.25143	15.2286	16.4286	16.7286	16.1714	16.3286	21.2	35.4	40.4429	45.9429
SEM	10.4863	1.86892	2.85943	1.94851	#DIV/0!	1.0544	2.59613	4.31165	4.85445	0.8125			SEM	10.9408	8.85522	0.152369	1.86237	2.77624	1.64356	1.46055	2.87516	3.95318	5.31552	4.57092	4.05714
St. dev	29.6597	5.2861	8.08769	5.51122	#DIV/0!	2.9823	7.34298	12.1952	13.7305	2.2981			St. dev	28.9466	23.4287	0.403131	4.92738	7.34523	4.34845	3.86424	7.60695	10.4591	14.0635	12.0935	10.7342
Saline Pretreatment + Vehicle + Morphine						1 ug	2.2 ug	4.6 ug	10 ug	22 ug			JNK Vehicle, 20 mins later Saline						Trial 5
		T1 HP	T1 OF	Baseline	2nd Base	Inj 1 (1 μg)	Inj 2 (1.2μg)	Inj 3 (2.4μg)	Inj 4 (5.4μg)	Inj 5 (12μg)			Saline				Trial 1 Test		Baseline	Baseline	Inj 2 (1)	Inj 3 (2.2)	Inj 4 (4.6)	Inj 5 (10)	Inj 6 (22)
Rat #	Weight T1			HP (52.5)	HP (52.5)	HP	HP	HP	HP	HP			Rat #	Weight T1	Weight T2	Hist	HP	OF	HP (52.5)	HP (52.5)	HP	HP	HP	HP	HP
15	212	27.9	15	11.5		14.4	26.8	11.7	36.1	29.5			56	259	247	0.96	19.3	27	23.7	19.6	17.7	19.5	50	50	50
16	260	25.6	14	12.7		13.8	16.5	19	25.5	50			65	324	305	1.56	13.3	18	8.1	8.1	17.1	10.1	20	50	50
32	280	20.1	24	9.8		12.3	15.9	21.7	25.7	37.3			66	313	294	1.2	14.4	34	15.3	15.3	16.8	18.1	31.7	28.3	50
33	265	20.1	26	18.6		17.7	25.9	34.2	50	50			76	278	235	0.96	11.9	12	17.2	17.2	21.7	32.4	34.6	26.1	27.5
37	275	16.4	23	13.3		9.7	12.1	30.9	50	50			77	270	267	0.96	9.6	14	11.4	11.4	18.6	26.4	43.6	50	50
42	249	12.4	19	18.7		19.2	22.5	34.7	26.4	50			91	292	278	0.96	25	17	17.6	17.6	19.6	35.1	44.9	50	50
47	238	13.6	24	16.6		34.7	23.2	28.1	50	50			92	286	300	1.2	15.9	22.4	12.3	12.3	14.1	23.5	24.9	50	50
50	286	14.1	20	10.2		12.5	15.5	28.6	23.2	27.1			93	320	296	1.56	25	17	22.4	15.1	29.6	36.8	31.2	28.8	27.6
70	264	30.7	4	14.3		13.7	20.6	35.1	34.9	50
Count	9	9	9	9	0	9	9	9	9	9			Count	8	8	8	8	8	8	8	8	8	8	8	8
Mean	258.778	20.1	18.7778	13.9667	#DIV/0!	16.4444	19.8889	27.1111	35.7556	43.7667			Mean	292.75	277.75	1.17	16.8	20.175	16	14.575	19.4	25.2375	35.1125	41.65	44.3875
SEM	7.6717	2.21948	2.30204	1.12175	#DIV/0!	2.47027	1.70583	2.69204	3.8388	3.24093			SEM	8.50368	9.18413	0.0928132	2.05026	2.57916	1.89925	1.33145	1.65314	3.27228	3.65808	4.08342	3.67426
St. dev	23.0151	6.65845	6.90612	3.36526	#DIV/0!	7.41082	5.11748	8.07611	11.5164	9.72278			St. dev	24.052	25.9766	0.262515	5.79901	7.29496	5.37188	3.76592	4.67577	9.25541	10.3466	11.5496	10.3924
B
Fentanyl GRK data													D
Fentanyl Pretreatment + Ro 32-0432						0.46	1 ug	2.2 ug	4.6 ug	10 ug			JNK Inhibitor, 20 mins later Fent						Trial 5
		T1 HP	T1 OF	Baseline	2nd Base	Inj 1 (.5 μg)	Inj 2 (.5μg)	Inj 3 (1.2μg)	Inj 4 (2.4μg)	Inj 5 (5.4μg)			Fent				Trial 1 Test		Baseline	Baseline	Inj 2 (0.46)	Inj 3 (1.0)	Inj 4 (2.2)	Inj 5 (4.6)	Inj 6 (10.0)
Rat #	Weight T1			HP (52.5)	HP (52.5)	HP	HP	HP	HP	HP			Rat #	Weight T1	Weight T2	Hist	HP	OF	HP (52.5)	HP (52.5)	HP	HP	HP	HP	HP
27	228	38.4	12	10.8		13.7	17.7	20.1	30.3	36.5			37	308	304	1.2	50	3	27.6	10.6	46.9	43.7	50	50	50
28	233	50	1	12.7		14.6	16.1	27.3	34.2	50			38	308	298	1.56	50	7	17.9		16.1	50	50	50	50
29	234	11.9	14	6.4		9.1	7.7	10.1	10.7	14.9			72	321	321	1.2	50	5	18.5		16.1	14.6	37.1	26.8	50
51	308	45.6	8	10.8		11.5	9.6	14.6	15.6	26.1			73	318	320	1.56	24.8	10	10.3		13.7	15.8	20	50	50
55	288	40.3	9	16		19.8	14	40.3	50	50			93	278	262	1.56	50	19	15.8		13.3	46.4	28.7	49.2	50
59	311	21.6	14	5.7		9.2	10.6	12.1	25.7	50			94	265	286	0.96	10.5	24	10.1		15	19.2	16.8	19.6	19.1
63	254	50	6	13.3		13.7	19.7	24.9	24.6	50			95	258	263	1.2	20.8	5	19.4		17	15.2	26.1	46.4	50
76	269	50	2	13.7		11.3	11.7	10.8	20.9	50			96	305	312	0.96	11.3	14	11.1		14.5	27.2	29.1	45.1	50
Count	8	8	8	8	0	8	8	8	8	8			Count	8	8	8	8	8	8	1	8	8	8	8	8
Mean	265.625	38.475	8.25	11.175	#DIV/0!	12.8625	13.3875	20.025	26.5	40.9375			Mean	295.125	295.75	1.275	33.425	10.875	16.3375	10.6	19.075	29.0125	32.225	42.1375	46.1375
SEM	11.9387	5.07722	1.78035	1.26459	#DIV/0!	1.22779	1.48498	3.69269	4.28877	4.87054			SEM	8.66116	8.31253	0.0905341	6.47492	2.65544	2.0977	#DIV/0!	4.00003	5.39704	4.43757	4.23729	3.8625
St. dev	33.7679	14.3605	5.03559	3.57681	#DIV/0!	3.47273	4.20015	10.4445	12.1305	13.776			St. dev	24.4974	23.5114	0.256069	18.3138	7.51071	5.93318	#DIV/0!	11.3138	15.2651	12.5514	11.9849	10.9248
Fentanyl Pretreatment + Vehicle						0.46	1 ug	2.2 ug	4.6 ug	10 ug			JNK Vehicle, 20 mins later Fent						Trial 5
		T1 HP	T1 OF	Baseline	2nd Base	Inj 1 (.5 μg)	Inj 2 (.5μg)	Inj 3 (1.2μg)	Inj 4 (2.4μg)	Inj 5 (5.4μg)			Fent				Trial 1 Test		Baseline	Baseline	Inj 2 (0.46)	Inj 3 (1.0)	Inj 4 (2.2)	Inj 5 (4.6)	Inj 6 (10.0)
Rat #	Weight T1			HP (52.5)	HP (52.5)	HP	HP	HP	HP	HP			Rat #	Weight T1	Weight T2	Hist	HP	OF	HP (52.5)	HP (52.5)	HP	HP	HP	HP	HP
23	246	22.4	24	15.9		15.1	19.1	11.2	26	50			39	310	290	0.6	50	4	14.9		26.1	18.2	20.7	29.8	50
54	278	25.6	14	10.9		8.7	13.8	14.2	24	50			40	264	258	0.96	50	0	9.7		12.4	16.1	19.3	28.3	50
58	299	50	1	16.4		21.5	21	45.1	50	50			79	290	298	0.6	21.7	20	16		21.8	17.8	30.2	29.4	50
62	272	21.7	17	9		6.2	13.8	19.2	30.5	50			82	291	276	1.56	50	7	13.5		11.2	14.5	26.6	22.8	50
75	312	22.4	21	7.3		13.3	16.9	29.7	50	50			83	247	237	0.6	27.4	0	22.5	15.1	12.9	19.4	16.7	15.7	18.3
79	270	18.5	26	17.7		15.6	17.5	12.2	32.6	50			84	285	277	1.56	11.4	22	18.6		18.1	23.2	23.9	15.4	21.6
86	269	13.1	7	11.4		23	19.9	33.6	50	50			104	325	328	1.56	23.1	4	13.7		8.2	22	23.1	16.4	28.9
87	286	50	10	19.7		20.9	31	50	50	50
Count	8	8	8	8	0	8	8	8	8	8			Count	7	7	7	7	7	7	1	7	7	7	7	7
Mean	279	27.9625	15	13.5375	#DIV/0!	15.5375	19.125	26.9	39.1375	50			Mean	287.429	280.571	1.06286	33.3714	8.14286	15.5571	15.1	15.8143	18.7429	22.9286	22.5429	38.4
SEM	7.14393	4.97928	3.0706	1.5817	#DIV/0!	2.15116	1.93388	5.34646	4.20684	0			SEM	9.91597	11.0019	0.182231	6.15215	3.45328	1.54363	#DIV/0!	2.42147	1.16575	1.72001	2.5283	5.59494
St. dev	20.2061	14.0835	8.68496	4.47371	#DIV/0!	6.08439	5.46985	15.1221	11.8987	0			St. dev	26.2352	29.1082	0.482138	16.2771	9.13653	4.08406	#DIV/0!	6.40662	3.08429	4.55072	6.68926	14.8028
Saline Pretreatment + Ro 32-0432 + Fentanyl						0.46	1 ug	2.2 ug	4.6 ug	10 ug			JNK Inhibitor, 20 mins later Saline						Trial 5
		T1 HP	T1 OF	Baseline	2nd Base	Inj 1 (.5 μg)	Inj 2 (.5μg)	Inj 3 (1.2μg)	Inj 4 (2.4μg)	Inj 5 (5.4μg)			Saline				Trial 1 Test		Baseline	Baseline	Inj 2 (0.46)	Inj 3 (1.0)	Inj 4 (2.2)	Inj 5 (4.6)	Inj 6 (10.0)
Rat #	Weight T1			HP (52.5)	HP (52.5)	HP	HP	HP	HP	HP			Rat #	Weight T1	Weight T2	Hist	HP	OF	HP (52.5)	HP (52.5)	HP	HP	HP	HP	HP
30	239	31.5	14	12		17	15.2	20.4	25.6	50			41	308	296	1.2	23.1	17	8.6		10.9	13.1	17.9	28.4	50
60	299	12.2	24	15.3		16.3	18.8	22.8	50	50			43	304	290	1.2	21.6	11	11.1		11.2	14.9	37.3	50	50
64	261	12.6	17	15.6		19.2	22	33.4	50	50			74	302	276	0.96	21.3	24	16.2		14.3	29.4	50	50	50
77	257	13.4	20	13.6		11.5	13.4	9.3	15.8	50			75	279	275	0.96	18.4	33	9.3		10.3	22.5	23	45.8	50
81	258	13.8	11	7.5		18	16.1	26.1	50	50			89	329	315	0.96	10.8	15	9.1		13.1	18.4	31.7	50	50
82	270	18.2	13	13.5		9.7	14.3	22.7	36.7	50			90	277	250	1.5	22.8	29	17.4		26.3	24.8	27.1	12.7	23.8
83	258	12.4	17	8.2		13.5	18.8	50	50	50			97	246	257	1.56	13.9	8	16.6		15.8	25.6	34.4	35.7	15.9
													100	300	306	1.56	7.9	31	13.4		20.1	11.7	11	21.2	43.7
Count	7	7	7	7	0	7	7	7	7	7			Count	8	8	8	8	8	8	0	8	8	8	8	8
Mean	263.143	16.3	16.5714	12.2429	#DIV/0!	15.0286	16.9429	26.3857	39.7286	50			Mean	293.125	283.125	1.2375	17.475	21	12.7125	#DIV/0!	15.25	20.05	29.05	36.725	41.675
SEM	6.91936	2.65034	1.67413	1.22413	#DIV/0!	1.33554	1.15219	4.78367	5.35273	0			SEM	8.89711	8.07208	0.0955015	2.07672	3.37533	1.29511	#DIV/0!	1.94238	2.29152	4.29522	5.17483	4.88163
St. dev	18.3069	7.01213	4.42934	3.23875	#DIV/0!	3.53351	3.04842	12.6564	14.162	0			St. dev	25.1648	22.8313	0.270119	5.87385	9.54688	3.66311	#DIV/0!	5.49389	6.4814	12.1487	14.6366	13.8073
Saline Pretreatment + Vehicle + Fentanyl						0.46	1 ug	2.2 ug	4.6 ug	10 ug			JNK Vehicle, 20 mins later Saline						Trial 5
		T1 HP	T1 OF	Baseline	2nd Base	Inj 1 (.5 μg)	Inj 2 (.5μg)	Inj 3 (1.2μg)	Inj 4 (2.4μg)	Inj 5 (5.4μg)			Saline				Trial 1 Test		Baseline	Baseline	Inj 2 (0.46)	Inj 3 (1.0)	Inj 4 (2.2)	Inj 5 (4.6)	Inj 6 (10.0)
Rat #	Weight T1			HP (52.5)	HP (52.5)	HP	HP	HP	HP	HP			Rat #	Weight T1	Weight T2	Hist	HP	OF	HP (52.5)	HP (52.5)	HP	HP	HP	HP	HP
21	235	22.5	21	11.2		15.5	18.4	44.3	50	50			44	285	273	1.2	20.2	21	12.3		10.9	14.5	21.3	50	50
25	220	16.8	20	20.3	18.5	25.4	19.2	42.3	50	50			76	328	321	1.2	34.6	17	16.1		18.1	39.4	50	50	50
53	284	11.2	25	13.1		22.5	28.4	44.8	50	50			85	295	279	1.56	10.1	11	10.3		9.8	13.3	17.1	24.7	50
57	284	12.3	27	9.6		12.5	23.7	22.1	50	50			86	288	268	1.56	12.5	26	16.4		8.9	21.9	50	50	50
61	295	13.5	26	7		13	23.5	23.8	50	50			87	319	296	1.56	14.1	20	14.1		8.4	14.2	15.6	50	50
78	248	14.3	29	14.8		9.5	39.4	50	50	50			101	262	274	1.2	18.8	12	18.3		24.2	24.4	31.6	24.6	30.9
80	276	8.8	8	7.5		17.3	28.3	17.4	41.5	50
Count	7	7	7	7	1	7	7	7	7	7			Count	6	6	6	6	6	6	0	6	6	6	6	6
Mean	263.143	14.2	22.2857	11.9286	18.5	16.5286	25.8429	34.9571	48.7857	50			Mean	296.167	285.167	1.38	18.3833	17.8333	14.5833	#DIV/0!	13.3833	21.2833	30.9333	41.55	46.8167
SEM	10.8374	1.6756	2.67007	1.75631	#DIV/0!	2.14972	2.69911	5.02948	1.21429	0			SEM	7.88987	8.79678	0.0804984	4.01985	2.25462	1.05341	#DIV/0!	1.61746	4.50265	7.20607	4.61913	0
St. dev	28.673	4.43321	7.06433	4.64676	#DIV/0!	5.68762	7.14116	13.3067	3.2127	0			St. dev	19.3261	21.5476	0.19718	9.84657	5.52268	2.58031	#DIV/0!	3.96194	11.0292	17.6512	11.3145	0

## Sheet: Weights
Rat	T1 Weight			Rat	T1 Weight			Rat	T1 Weight
6	252			2	197	GRK		6	252
7	241			3	264			7	241
10	251			6	277			10	251
12	233			13	245			12	233
13	251			35	264			13	251
14	301			39	196			14	301
133	241			44	232			133	241
138	229			1	268			138	229
139	250			4	258			139	250
143	295			5	252			143	295
144	253			7	264			144	253
2	233			17	229			2	233
3	246			31	244			3	246
17	262			67	278			17	262
131	240			71	263			131	240
145	274			74	267			145	274
146	292			11	246			146	292
150	296			34	285			150	296
151	254			36	227			151	254
152	249			40	192			152	249
153	257			41	260			153	257
5	320			49	267			5	320
7	326			69	266			7	326
11	305			73	270			11	305
20	232			15	212			20	232
24	214			16	260			24	214
27	279			32	280			27	279
45	254			33	265			45	254
46	246			37	275			46	246
13	353			42	249			13	353
21	258			47	238			21	258
37	320			50	286			37	320
38	282			70	264			38	282
39	319			27	228			39	319
47	252			28	233			47	252
48	253			29	234			48	253
51	242			51	308			51	242
135	237			55	288			135	237
174	244			59	311			174	244
179	274			63	254			179	274
199	252			76	269			199	252
200	264			23	246			200	264
201	268			54	278			201	268
204	221			58	299			204	221
211	268			62	272			211	268
212	250			75	312			212	250
48	236			79	270			48	236
136	254			86	269			136	254
137	272			87	286			137	272
160	253			30	239			160	253
165	276			60	299			165	276
170	255			64	261			170	255
171	271			77	257			171	271
173	244			81	258			173	244
177	254			82	270			177	254
195	253			83	258			195	253
4	223			21	235			4	223
17	243			25	220			17	243
18	273			53	284			18	273
25	232			57	284			25	232
31	247			61	295			31	247
32	316			78	248			32	316
66	278			80	276			66	278
68	267			50	292	JNK		68	267
6	233			51	322			6	233
7	280			52	350			7	280
15	277			60	308			15	277
16	257			61	294			16	257
35	250			62	287			35	250
55	270			72	274			55	270
69	249			73	280			69	249
55	267	Morphine		53	319			55	267	Morphine
56	274			67	296			56	274
8	238			68	310			8	238
9	218			69	273			9	218
11	296			75	276			11	296
141	273			88	316			141	273
159	211			90	326			159	211
49	285			57	269			49	285
1	235			58	256			1	235
4	239			59	270			4	239
5	204			64	308			5	204
16	284			70	280			16	284
148	280			87	329			148	280
154	248			95	323			154	248
155	219			56	259			155	219
1	301			65	324			1	301
3	320			66	313			3	320
15	347			76	278			15	347
30	266			77	270			30	266
32	276			91	292			32	276
33	321			92	286			33	321
34	267			93	320			34	267
43	257			37	308			43	257
44	226			38	308			44	226
16	220			72	321			16	220
17	236			73	318			17	236
29	272			93	278			29	272
35	338			94	265			35	338
40	251			95	258			40	251
41	246			96	305			41	246
42	250			39	310			42	250
50	267	Fentanyl		40	264			50	267	Fentanyl
52	256			79	290			52	256
124	252			82	291			124	252
125	292			83	247			125	292
134	207			84	285			134	207
175	270			104	325			175	270
178	234			41	308			178	234
46	220			43	304			46	220
47	226			74	302			47	226
49	230			75	279			49	230
123	289			89	329			123	289
126	291			90	277			126	291
127	278			97	246			127	278
161	277			100	300			161	277
172	250			44	285			172	250
176	260			76	328			176	260
1	230			85	295			1	230
11	253			86	288			11	253
12	275			87	319			12	275
21	219			101	262			21	219
49	258							49	258
51	292							51	292
53	311							53	311
10	261							10	261
13	277							13	277
14	283							14	283
22	270							22	270
26	219							26	219
27	233							27	233
52	290							52	290
46	274							46	274
47	292							47	292
62	293							62	293
Count	135			Count	122			2	197
Mean	262.148			Mean	276.852			3	264
SEM	2.53642			SEM	2.76863			6	277
St. dev	29.4706			St. dev	30.5805			13	245
Min	204			Min	192			35	264
Max	353			Max	350			39	196
Median	257			Median	276.5			44	232
								1	268
								4	258
								5	252
								7	264
								17	229
								31	244
								67	278
								71	263
								74	267
								11	246
								34	285
								36	227
								40	192
								41	260
								49	267
								69	266
								73	270
								15	212
								16	260
								32	280
								33	265
								37	275
								42	249
								47	238
								50	286
								70	264
								27	228
								28	233
								29	234
								51	308
								55	288
								59	311
								63	254
								76	269
								23	246
								54	278
								58	299
								62	272
								75	312
								79	270
								86	269
								87	286
								30	239
								60	299
								64	261
								77	257
								81	258
								82	270
								83	258
								21	235
								25	220
								53	284
								57	284
								61	295
								78	248
								80	276
								50	292
								51	322
								52	350
								60	308
								61	294
								62	287
								72	274
								73	280
								53	319
								67	296
								68	310
								69	273
								75	276
								88	316
								90	326
								57	269
								58	256
								59	270
								64	308
								70	280
								87	329
								95	323
								56	259
								65	324
								66	313
								76	278
								77	270
								91	292
								92	286
								93	320
								37	308
								38	308
								72	321
								73	318
								93	278
								94	265
								95	258
								96	305
								39	310
								40	264
								79	290
								82	291
								83	247
								84	285
								104	325
								41	308
								43	304
								74	302
								75	279
								89	329
								90	277
								97	246
								100	300
								44	285
								76	328
								85	295
								86	288
								87	319
								101	262
								Count	257
								Mean	269.128
								SEM	1.92339
								St. dev	30.8343
								Min	192
								Max	353
								Median	268
